# Supplementary material for: Discovery of ACE Inhibitory Peptides Derived from Green Coffee Using In Silico and In Vitro Methods
Source: Foods. 2023 Sep 19;12(18):3480. doi: 10.3390/foods12183480 (PMC10529643; doi:10.3390/foods12183480)
Supplement: Supplementary file 1 [file foods-12-03480-s001.zip]

Archive with 1 entries (1 files):
- foods-2565959-supplementary.pdf
